# Supplementary material for: Impact of invasive alien plants on the resident floral diversity in Koshi Tappu Wildlife Reserve, Nepal
Source: Ecol Evol. 2024 Oct 7;14(10):e70316. doi: 10.1002/ece3.70316 (PMC11456755; doi:10.1002/ece3.70316)
Supplement: Supplementary file 1 — Data S1 [file ECE3-14-e70316-s001.xlsx]

## Sheet: Sheet1
						(J) = H/ln(S)		Sorenson
Species	plot	Species richness invaded (S inv )	Species richness non invaded	Shannon Weiner index invaded (H inv)	Shannon Weiner non invaded	Species evenness invaded (J inv)	J non invaded	Sorenson index (2a/b+c)
Hyptis suaveolensis	26	9	8	1.37074	0.73037	0.6238	0.3512	0.47
	27	7	10	1.07359	0.70832	0.5517	0.307	0.47
	28	8	11	1.29736	0.67824	0.6238	0.2828	0.63
	29	9	6	1.49252	1.42502	0.6792	0.7953	0.4
	30	8	18	1.27205	1.35195	0.6117	0.4677	0.23
	36	10	18	1.17934	1.61523	0.5121	0.5588	0.21
	37	12	14	1.57019	1.66315	0.6318	0.63	0.23
	38	9	8	1.15684	1.61026	0.5265	0.7743	0.59
	39	8	10	1.23942	1.09763	0.596	0.4766	0.33
	40	8	12	0.56975	1.33226	0.2739	0.5361	0.4
Chromolaena odorata	21	7	8	1.05366	0.50033	0.5414	0.2406	0.53
	22	5	9	0.99049	0.8726	0.6154	0.3971	0.28
	23	8	9	1.11502	0.84644	0.5362	0.3852	0.35
	24	12	12	0.94332	1.0766	0.3796	0.4332	0.583
	25	10	13	0.6749	2.08303	0.2931	0.812	0.26
	31	3	6	0.61287	1.05224	0.5578	0.5872	0.44
	32	4	12	0.55184	1.41437	0.398	0.5691	0.25
	33	7	12	0.45215	1.52744	0.2323	0.614	0.42
	34	6	13	0.87478	0.94082	0.488	0.3667	0.42
	35	9	13	0.80805	1.01298	0.3677	0.3949	0.45
Ipomea carnea	plot 1	12	12	1.81222	1.78594	0.729	0.718	0.58
	2	14	12	1.72088	1.24112	0.652	0.499	0.69
	3	5	9	0.79878	0.88385	0.496	0.402	0.42
	4	10	14	1.18517	0.56659	0.514	0.214	0.67
	5	6	7	0.76702	0.94813	0.428	0.487	0.61
	41	7	10	1.07381	1.33371	0.551	0.579	0.7
	42	8	16	0.68433	0.58307	0.329	0.21	0.25
	43	9	13	0.78882	1.43049	0.359	0.5577	0.45
	44	9	11	0.58391	1.21551	0.265	0.506	0.42
	45	11	19	0.78951	1.25379	0.329	0.425	0.53
Lantana camara	11	10	14	0.91962	0.56659	0.3993	0.2146	0.33
	12	9	9	1.62724	0.50852	0.7405	0.23143	0.44
	13	9	9	1.49794	0.88045	0.6817	0.4007	0.22
	14	9	9	1.3265	0.72141	0.6037	0.328	0.44
	15	10	10	1.16415	0.8294	0.5055	0.3602	0.4
	16	13	15	1.53396	2.04495	0.598	0.7551	0.5
	17	10	11	0.49566	1.40075	0.2152	0.5841	0.38
	18	8	7	0.50159	1.05239	0.2412	0.5408	0.67
	19	8	16	0.61207	0.58307	0.2943	0.2102	0.42
	20	12	14	0.93999	0.96794	0.3782	0.3667	0.3
Mikenia micrantha	6	13	14	1.63076	1.61565	0.6357	0.6122	0.29
	7	10	11	0.73188	0.71695	0.3178	0.2989	0.38
	8	9	16	1.08662	1.63369	0.4945	0.5892	0.16
	9	13	13	0.89702	1.01218	0.3497	0.3946	0.38
	10	9	10	1.08909	0.70162	0.4956	0.3047	0.63
	46	10	10	1.17833	0.87774	0.5117	0.38119	0.5
	47	14	10	0.9376	0.8596	0.3552	0.3733	0.42
	48	13	16	0.55273	1.32342	0.2154	0.4773	0.27
	49	12	16	0.85883	0.94554	0.3456	0.34103	0.64
	50	9	18	1.08386	1.28753	0.4932	0.4454	0.53
